# Supplementary material for: Identification of highly connected and differentially expressed gene subnetworks in metastasizing endometrial cancer
Source: PLoS One. 2018 Nov 1;13(11):e0206665. doi: 10.1371/journal.pone.0206665 (PMC6211718; doi:10.1371/journal.pone.0206665)
Supplement: S1 Table — Table shows a ranked gene list from ordinary differentially expressed genes (SAM, FDR < 0.01) and the genes overlapped with genes in our detected subnetworks. (XLS) [file pone.0206665.s006.xls]

## Sheet: SAM_permuation5000.txt
S1 Table. A ranked list of differentially expressed genes.
Table shows ranked gene list from ordinary differentially expressed genes (SAM, FDR < 0.01) and the genes overlapped with genes in our detected subnetworks.
GeneName	False Discovery Rate (FDR)	q-value	in subnetworks
FOXL2	0	0	no
A_24_P755505	0	0	no
LOC643386	0	0	no
LOC442237	0	0	no
EIF2S2	0	0	no
AI263083	0	0	no
LOC644936	0	0	no
LOC646973	0	0	no
LOC153914	0	0	no
LOC441783	0	0	no
WNT2	0	0	no
A_24_P247324	0	0	no
A_24_P170309	0	0	no
FKSG30	0	0	no
CEACAM20	0	0	no
RAMP1	0	0	no
A_24_P323974	0	0	no
LOC391741	0	0	no
LOC389976	0	0	no
ATXN10	0	0	no
A_24_P255763	0	0	no
REN	0	0	no
CR615245	0	0	no
A_32_P79719	0	0	no
A_24_P392900	0	0	no
C20orf142	0	0	no
A_24_P367199	0	0	no
OSR2	0	0	no
A_24_P41662	0	0	no
A_24_P341489	0	0	no
ENO1B	0	0	no
A_24_P493005	0	0	no
CBWD3	0	0	no
LOC651099	0	0	no
A_24_P306614	0	0	no
LOC148709	0	0	no
A_24_P367139	0	0	no
BG989839	0	0	no
A_24_P392947	0	0	no
A_24_P401381	0	0	no
A_24_P169493	0	0	no
A_24_P358337	0	0	no
LOC645256	0	0	no
LOC731599	0	0	no
A_24_P59239	0	0	no
RSPO1	0	0	no
AW167080	0	0	no
CLEC14A	0	0	no
AK127378	0	0	no
NBLA00301	0	0	no
GPR107	0	0	no
DQ786272	0	0	no
A_24_P846810	0	0	no
A_24_P401090	0	0	no
LOC652423	0	0	no
LOC647722	0	0	no
LOC440180	0	0	no
BC027347	0	0	no
A_32_P10665	0	0	no
A_24_P384210	0	0	no
TEK	0	0	no
LOC652254	0	0	no
BU676775	0	0	no
A_24_P196134	0	0	no
LOC649843	0	0	no
C2orf14	0	0	no
SYNPO2	0	0	no
A_24_P136011	0	0	no
A_24_P392622	0	0	no
THC2646628	0	0	no
SNX9	0	0	no
ANP32C	0	0	no
BM806490	0	0	no
A_24_P75948	0	0	no
AL566369	0	0	no
MYH11	0	0	no
DKFZP586H2123	0	0	no
A_32_P233569	0	0	no
A_23_P125016	0	0	no
DB363693	0	0	no
THC2551944	0	0	no
BU195749	0	0	no
MMP11	0	0	no
CV326037	0	0	no
CR622189	0	0	no
FBLN5	0	0	no
PLEKHA4	0	0	no
LOC340947	0	0	no
SURF6	0	0	no
HEPH	0	0	no
A_32_P49392	0	0	no
IARS2	0	0	no
MRPL46	0	0	no
LOC401959	0	0	no
A_24_P273074	0	0	no
LOC650108	0	0	no
CUL2	0	0	no
TTF1	0	0	no
LOC150400	0	0	no
LOC343495	0	0	no
AL133627	0	0	no
A_24_P178154	0	0	no
THC2597403	0	0	no
A_24_P75748	0	0	no
PCDH17	0	0	no
ZSWIM6	0	0	no
THC2734830	0	0	no
ABCG2	0	0	no
THC2515749	0	0	no
A_24_P655735	0	0	no
A_24_P418786	0	0	no
LOC643974	0	0	no
LOC650440	0	0	no
LOC391836	0	0	no
A_24_P238286	0	0	no
MATR3	0	0	no
CPSF3	0	0	no
A_24_P878388	0	0	no
POLR3C	0	0	no
DDX41	0	0	no
TBC1D22B	0	0	no
AI752947	0	0	no
HOXD10	0	0	no
MGP	0	0	no
KIAA0430	0	0	no
THC2688123	0	0	no
ADRA2C	0	0	no
LOC442195	0	0	no
LOC391130	0	0	no
W05707	0	0	no
DPP6	0	0	no
ISLR	0	0	no
PTBP1	0	0	no
MRVI1	0	0	no
LMOD1	0	0	no
A_24_P477353	0	0	no
AA303143	0	0	no
A_24_P237820	0	0	no
CA866957	0	0	no
EI24	0	0	no
A_24_P881608	0	0	no
SPSB1	0	0	no
BC063542	0	0	no
LOC732268	0	0	no
BG167658	0	0	no
A_24_P843552	0	0	no
A_24_P58597	0	0	no
THC2732364	0	0	no
A_24_P238996	0	0	no
AL574249	0	0	no
A_24_P49800	0	0	no
ZNF367	0	0	no
LOC652328	0	0	no
THC2524477	0	0	no
LOC649828	0	0	no
CECR5	0	0	no
A_24_P289753	0	0	no
TCEAL6	0	0	no
A_24_P392436	0	0	no
SNRPA1	0	0	no
PDE8B	0	0	no
A_24_P771278	0	0	no
A_24_P358390	0	0	no
LOC344423	0	0	no
LOC376693	0	0	no
THC2649348	0	0	no
AK128814	0	0	no
A_24_P549927	0	0	no
CK824959	0	0	no
TRIM8	0	0	no
HAND2	0	0	no
A_24_P229766	0	0	no
VPS29	0	0	no
LOC648294	0	0	no
SNHG7	0	0	no
LOC441572	0	0	no
THC2665334	0	0	no
RABAC1	0	0	no
CNTN4	0	0	no
SLC4A7	0	0	no
C20orf82	0	0	no
ABCB10	0	0	no
HTRA3	0	0	no
FAM11A	0	0	no
PPP1R12B	0	0	no
BG193790	0	0	no
TRAF7	0	0	no
RPS12	0	0	no
C1QTNF7	0	0	no
ENST00000359659	0	0	no
DDX31	0	0	no
ENST00000375923	0	0	no
A_24_P289573	0	0	no
A_24_P835388	0	0	no
CLEC2D	0	0	no
LOC402360	0	0	no
AK027082	0	0	no
HDDC2	0	0	no
CHRDL2	0	0	no
CIZ1	0	0	no
BF436068	0	0	no
A_24_P358205	0	0	no
FDPSL2A	0	0	no
BE932552	0	0	no
ZNF669	0	0	no
DKFZp586C0721	0	0	no
BG205572	0	0	no
FOXB1	0	0	no
BE719776	0	0	no
ACOT7	0	0	no
WDR89	0	0	no
LBH	0	0	no
THC2672076	0	0	no
LOC650848	0	0	no
RBM34	0	0	no
A_24_P109191	0	0	no
ARHGEF17	0	0	no
A_24_P324074	0	0	no
LOC642126	0	0	no
RGN	0	0	no
A_24_P919931	0	0	no
A_24_P24230	0	0	no
A_24_P333052	0	0	no
LRPPRC	0	0	no
A_24_P272910	0	0	no
DES	0	0	no
AK125176	0	0	no
C8orf4	0	0	no
A_24_P367369	0	0	no
LOC388532	0	0	no
THC2678294	0	0	no
SLC34A3	0	0	no
XRCC5	0	0	no
A_32_P122285	0	0	no
STOML2	0	0	no
LOC400752	0	0	no
SDCCAG3	0	0	no
A_24_P32836	0	0	no
THC2749290	0	0	no
LOC442006	0	0	no
A_24_P33385	0	0	no
LOC392878	0	0	no
THC2490345	0	0	no
THC2527953	0	0	no
AK054572	0	0	no
MAZ	0	0	no
KIAA0773	0	0	no
GRP	0	0	no
TGIF	0	0	no
AL355688	0	0	no
A_24_P118422	0	0	no
A_24_P33213	0	0	no
A_24_P594293	0	0	no
THC2534781	0	0	no
THC2567891	0	0	no
C9orf45	0	0	no
NUBPL	0	0	no
LOC392358	0	0	no
A_24_P93052	0	0	no
BI496440	0	0	no
LOC283236	0	0	no
ARL6IP6	0	0	no
AI659667	0	0	no
BC043547	0	0	no
LOC647813	0	0	no
LOC390411	0	0	no
ENST00000312847	0	0	no
BM981574	0	0	no
AK054605	0	0	no
SCAMP3	0	0	no
A_24_P127621	0	0	no
BE786351	0	0	no
MUTED	0	0	no
A_24_P33525	0	0	no
SENP3	0	0	no
DHX8	0	0	no
CAD	0	0	no
A_32_P160793	0	0	no
A_24_P928031	0	0	no
A_24_P186764	0	0	no
HNRPA0	0	0	no
CR596550	0	0	no
ARPC3	0	0	no
BLOC1S1	0	0	no
TMEM16D	0	0	no
SEC13	0	0	no
A_24_P736617	0	0	no
LOC646091	0	0	no
LOC402093	0	0	no
VIPR2	0	0	no
LOC646161	0	0	no
A_24_P921597	0	0	no
TCEAL3	0	0	no
A_24_P410117	0	0	no
A_24_P135771	0	0	no
THC2506685	0	0	no
UBXD4	0	0	no
A_32_P10643	0	0	no
PTGDS	0	0	no
STARD13	0	0	no
LOC730663	0	0	no
A_24_P161393	0	0	no
A_24_P280953	0	0	no
SGIP1	0	0	no
POLR1C	0	0	no
A_24_P298099	0	0	no
ZNF516	0	0	no
A_24_P341376	0	0	no
LOC643228	0	0	no
NUP88	0	0	no
LOC129560	0	0	no
AK090670	0	0	no
RPL6	0	0	no
AY129015	0	0	no
A_32_P161913	0	0	no
LOC390996	0	0	no
LOC390993	0	0	no
THC2492936	0	0	no
C9orf114	0	0	no
MYST2	0	0	no
RHO	0	0	no
PPAP2A	0	0	no
A_24_P340916	0	0	no
ASB2	0	0	no
C1orf67	0	0	no
PMF1	0	0	no
SLC4A2	0	0	no
LOC130865	0	0	no
MRPS7	0	0	no
SNX17	0	0	no
AV705991	0	0	no
FCER1A	0	0	no
ZNF441	0	0	no
A_32_P20717	0	0	no
BG181677	0	0	no
A_24_P41890	0	0	no
A_24_P42071	0	0	no
SUGT1	0	0	no
A_24_P212726	0	0	no
A_24_P273284	0	0	no
A_24_P475115	0	0	no
TNXB	0	0	no
LOC732049	0	0	no
LOC402643	0	0	no
A_24_P910169	0	0	no
HTATSF1	0	0	no
EMD	0	0	no
A_24_P127661	0	0	no
ENST00000239730	0	0	no
ACTG2	0	0	no
CHRD	0	0	yes
A_24_P298946	0.152	0.152	no
LOC392454	0.153	0.152	no
RPL4	0.153	0.152	no
ZMIZ1	0.153	0.153	no
SOD3	0.154	0.153	no
CX3CR1	0.154	0.153	no
SYVN1	0.154	0.153	no
TRIM33	0.155	0.153	no
RANGAP1	0.155	0.152	no
CDK9	0.156	0.153	no
UBE2J2	0.156	0.152	no
A_24_P170283	0.156	0.152	no
THC2531245	0.157	0.152	no
DDX3X	0.157	0.152	no
A_32_P64928	0.157	0.152	no
THC2750786	0.158	0.152	no
SLC43A2	0.158	0.153	no
A_24_P221375	0.158	0.152	no
A_24_P349590	0.159	0.152	no
LOC728706	0.159	0.152	no
A_32_P167577	0.159	0.152	no
LOC646520	0.16	0.152	no
ENST00000313760	0.16	0.152	no
BQ329909	0.16	0.152	no
THC2719233	0.161	0.153	no
THC2530515	0.161	0.152	no
SPAR	0.162	0.152	no
POLG	0.162	0.152	no
LOC341511	0.162	0.152	no
PAGE4	0.163	0.153	no
ABCF2	0.163	0.152	no
CNN1	0.163	0.153	no
ENST00000339968	0.164	0.153	no
RGPD2	0.164	0.152	no
PES1	0.165	0.152	no
A_24_P194954	0.165	0.152	no
MCM8	0.165	0.152	no
LOC731457	0.166	0.152	no
LOC442013	0.166	0.152	no
A_24_P366465	0.166	0.152	no
BRE	0.167	0.152	no
LOC389970	0.167	0.152	no
FBXO45	0.168	0.152	no
A_24_P281304	0.168	0.152	no
A_24_P332461	0.168	0.152	no
KIAA0406	0.169	0.152	no
FREM1	0.169	0.153	no
THC2721124	0.17	0.152	no
THC2511513	0.17	0.152	no
ENST00000342324	0.17	0.152	no
C1orf43	0.171	0.152	no
LOC646446	0.171	0.152	no
SMG5	0.172	0.152	no
BX106262	0.172	0.153	no
A_24_P264416	0.173	0.152	no
THC2715307	0.173	0.153	no
AK024190	0.173	0.153	no
LOC130074	0.174	0.152	no
LASS6	0.174	0.152	no
AK023472	0.175	0.153	no
CR590862	0.175	0.152	no
KIAA0515	0.176	0.152	no
GAPDH	0.176	0.152	no
TCEAL5	0.176	0.153	no
SNAP29	0.177	0.152	no
LOC442267	0.177	0.152	no
POLS	0.178	0.152	no
LOC401725	0.178	0.152	no
LOC391367	0.179	0.152	no
A_24_P126902	0.179	0.152	no
AA019203	0.18	0.152	no
SNCAIP	0.18	0.153	no
LGMN	0.18	0.152	no
THC2726401	0.181	0.152	no
LOC338591	0.181	0.152	no
BACE1	0.182	0.153	no
MYOC	0.182	0.153	no
LOC375133	0.183	0.152	no
PPP5C	0.183	0.152	no
KIAA1913	0.184	0.153	no
LOC440737	0.184	0.152	no
RP13-347D8.3	0.185	0.153	no
BC047952	0.185	0.152	no
ZP4	0.186	0.152	no
PCDHB4	0.186	0.153	no
FAM44C	0.187	0.152	no
BF956667	0.187	0.152	no
A_24_P409521	0.188	0.152	no
C3orf60	0.188	0.153	no
KCTD2	0.189	0.152	no
ATXN1	0.189	0.153	no
LOC442426	0.19	0.152	no
A_24_P920139	0.19	0.152	no
A_24_P24150	0.191	0.152	no
IL33	0.191	0.153	no
THC2704459	0.192	0.152	no
LOC391701	0.192	0.152	no
DA292134	0.193	0.152	no
C10orf130	0.193	0.152	no
HIST1H4K	0.194	0.153	no
ARMC9	0.194	0.153	no
NDN	0.195	0.153	no
AA291137	0.195	0.152	no
A_24_P195724	0.196	0.152	no
HIST3H3	0.197	0.152	no
LOC652012	0.197	0.152	no
EIF3S5	0.198	0.152	no
LOC338805	0.198	0.152	no
A_24_P229848	0.199	0.152	no
ZBTB4	0.199	0.153	no
CPZ	0.2	0.153	no
LOC646108	0.2	0.152	no
NLF2	0.201	0.153	no
LOC402226	0.264	0.264	no
ARL1	0.265	0.265	no
FLJ22596	0.265	0.265	no
A_24_P341176	0.265	0.264	no
ZDHHC16	0.266	0.265	no
BG462058	0.266	0.264	no
C9orf78	0.267	0.264	no
ENST00000306716	0.268	0.264	no
ARHGEF15	0.268	0.265	no
DGCR5	0.269	0.264	no
THC2679040	0.269	0.264	no
F02250	0.27	0.264	no
THC2481891	0.27	0.264	no
BC030635	0.271	0.264	no
A_24_P332504	0.271	0.264	no
RNGTT	0.272	0.264	no
AK097332	0.272	0.264	no
GLG1	0.273	0.265	no
AI381562	0.273	0.264	no
LOC391655	0.274	0.264	no
A_24_P692600	0.274	0.264	no
SYNE1	0.275	0.265	no
AF038185	0.275	0.264	no
A_24_P41250	0.276	0.264	no
ALAS1	0.276	0.264	yes
BU076193	0.277	0.264	no
A_24_P32735	0.277	0.264	no
SPTLC1	0.278	0.264	no
A_24_P375132	0.279	0.264	no
MGAT4B	0.279	0.264	no
ATP6V1H	0.28	0.265	no
LOC646791	0.28	0.264	no
A_24_P632230	0.281	0.264	no
LOC441893	0.281	0.264	no
CRNKL1	0.282	0.264	no
BQ130701	0.282	0.265	no
AL080221	0.283	0.264	no
ABCG1	0.284	0.265	no
KCNK16	0.284	0.265	no
STK35	0.285	0.264	no
SPAG10	0.285	0.265	no
THC2583120	0.286	0.264	no
A_24_P315654	0.286	0.264	no
PIGR	0.287	0.265	no
CCDC71	0.288	0.265	no
BX105952	0.288	0.264	no
LOC652863	0.289	0.264	no
AU148207	0.289	0.265	no
DSN1	0.29	0.264	no
TMEM35	0.291	0.265	no
THC2727548	0.291	0.264	no
A_24_P410070	0.292	0.264	no
NDUFA1	0.292	0.265	no
FIGN	0.293	0.264	no
A_24_P24415	0.294	0.264	no
ENO1	0.294	0.264	no
LOC441880	0.295	0.264	no
EPS8	0.295	0.265	no
A_24_P152713	0.296	0.264	no
A_24_P409681	0.297	0.264	no
ABCB1	0.297	0.265	no
PTN	0.298	0.265	no
BX537819	0.299	0.264	no
A_24_P333112	0.299	0.264	no
LOC389240	0.3	0.264	no
A_24_P754989	0.3	0.264	no
F10	0.301	0.265	no
KCNG4	0.302	0.264	no
A_24_P169593	0.302	0.264	no
NAG	0.303	0.264	no
LOC392005	0.304	0.264	no
CDH22	0.304	0.264	no
KCNMA1	0.363	0.363	no
BX350430	0.363	0.363	no
A_23_P13202	0.364	0.363	no
A_24_P221960	0.365	0.363	no
LOC442270	0.365	0.363	no
CYP3A5	0.366	0.363	no
BQ334425	0.367	0.363	no
A_24_P307368	0.367	0.363	no
NACAL	0.368	0.363	no
AK095564	0.369	0.363	no
LIMS3	0.369	0.363	no
ANKZF1	0.37	0.363	no
VWF	0.37	0.363	no
LOC392473	0.371	0.363	no
THC2565422	0.372	0.363	no
C9orf85	0.372	0.363	no
AA889382	0.373	0.363	no
THC2697642	0.374	0.363	no
TMOD1	0.374	0.363	no
THC2548567	0.375	0.363	no
AK055214	0.376	0.363	no
AK128013	0.376	0.363	no
GNPAT	0.377	0.363	no
THC2681733	0.378	0.363	no
AK094571	0.378	0.363	no
ENST00000358378	0.379	0.363	no
AF085846	0.38	0.363	no
AI541080	0.38	0.363	no
BX095557	0.381	0.363	no
BC006998	0.382	0.363	no
AQP8	0.382	0.363	no
VPS33B	0.383	0.363	no
AK056809	0.384	0.363	no
SH3BP5	0.385	0.363	no
LPP	0.385	0.363	no
C20orf77	0.386	0.363	yes
NOTCH1	0.387	0.363	no
RPL23AP13	0.387	0.363	no
FGF2	0.388	0.363	no
BE243669	0.389	0.363	no
KIAA1600	0.389	0.363	no
TP53BP2	0.39	0.363	yes
A_24_P298238	0.391	0.363	no
THC2788120	0.392	0.363	no
TRIM25	0.392	0.363	no
AF090355	0.393	0.363	no
ZFYVE21	0.394	0.363	no
THC2588312	0.395	0.363	no
ARMCX2	0.395	0.363	no
A_24_P452175	0.442	0.442	no
TSPAN14	0.443	0.443	no
SLC25A3	0.444	0.442	no
ZNF24	0.444	0.443	no
SNX27	0.445	0.442	no
MGC33407	0.446	0.443	no
HOXA11S	0.446	0.443	no
A_32_P31021	0.447	0.442	no
AK000815	0.448	0.442	no
A_24_P470754	0.449	0.442	no
ENST00000321795	0.449	0.442	no
LOC731688	0.45	0.442	no
LOC494150	0.451	0.442	no
THC2609891	0.451	0.443	no
C8orf61	0.452	0.442	no
A_24_P921719	0.453	0.443	no
CLDN5	0.454	0.443	no
ECSM2	0.454	0.443	no
LOC345041	0.455	0.442	no
MRPL12	0.456	0.442	no
ETV6	0.456	0.443	no
BX332393	0.457	0.442	no
A_24_P400751	0.458	0.442	no
MGC70863	0.459	0.442	no
SLC37A3	0.459	0.443	no
DLG3	0.46	0.443	no
PLN	0.461	0.443	no
THC2565608	0.462	0.443	no
MYLK	0.462	0.443	no
RNASEH1	0.463	0.442	no
PCF11	0.464	0.442	no
BX360933	0.465	0.442	no
CR616033	0.465	0.443	no
LOC441878	0.466	0.442	no
TNRC15	0.467	0.443	no
THC2586905	0.468	0.442	no
LOC731806	0.469	0.442	no
A_32_P94976	0.469	0.442	no
A_24_P204664	0.47	0.442	no
BIRC2	0.471	0.442	no
AK127904	0.472	0.442	no
ZNF32	0.472	0.442	no
THC2586873	0.473	0.443	no
AA258039	0.474	0.442	no
AA610484	0.475	0.442	no
HOXA11	0.476	0.443	no
A_24_P238896	0.476	0.442	no
ENST00000355898	0.477	0.442	no
A_24_P467871	0.478	0.442	no
WFDC10B	0.479	0.442	no
CR619772	0.48	0.442	no
KCNK4	0.481	0.443	no
PCDHB18	0.481	0.443	no
AK097877	0.482	0.443	no
N46343	0.483	0.442	no
CDC26	0.512	0.512	no
LOC124496	0.513	0.512	no
EIF2B1	0.513	0.512	yes
A_24_P850187	0.514	0.512	no
ELN	0.515	0.515	no
SOX1	0.516	0.515	no
EIF2C3	0.516	0.515	no
LOC390306	0.517	0.512	no
AA372247	0.518	0.512	no
METT10D	0.519	0.512	no
LOC401602	0.519	0.512	no
PAWR	0.52	0.515	no
EDC4	0.521	0.512	no
KLF11	0.522	0.512	no
A_24_P834646	0.523	0.512	no
COQ7	0.523	0.515	no
PTDSR	0.524	0.512	no
A_24_P324424	0.525	0.512	no
HTRA1	0.526	0.515	no
A_24_P384196	0.526	0.512	no
ZNF408	0.527	0.512	no
PNPLA6	0.528	0.512	no
A_23_P169812	0.529	0.515	no
A_24_P272886	0.53	0.512	no
KIAA0329	0.53	0.515	no
THC2652888	0.531	0.515	no
MMP14	0.532	0.515	no
A_32_P8857	0.533	0.512	no
EXOSC8	0.534	0.512	no
A_24_P254915	0.534	0.512	no
ENST00000342688	0.535	0.512	no
A_24_P323805	0.536	0.515	no
CDK3	0.537	0.512	no
PRUNE	0.538	0.512	no
A_24_P92744	0.538	0.512	no
THC2526801	0.539	0.512	no
KCNAB3	0.54	0.515	no
TH1L	0.541	0.512	no
A_24_P264004	0.542	0.512	no
A_24_P417751	0.543	0.512	no
BQ017268	0.543	0.512	no
KIAA1467	0.544	0.512	no
PTGES2	0.545	0.512	no
HOXD9	0.546	0.515	no
PRMT5	0.547	0.512	no
PDCL	0.548	0.515	no
ENST00000306733	0.548	0.512	no
SMOC2	0.549	0.515	no
DKFZP564O0523	0.55	0.512	no
CSK	0.551	0.512	no
ZC3H8	0.552	0.512	no
THC2641906	0.581	0.581	no
ENST00000333546	0.582	0.581	no
PCGF1	0.582	0.581	no
LRRC58	0.583	0.581	no
LOC643960	0.584	0.581	no
MAN1B1	0.585	0.581	no
LOC400061	0.586	0.581	no
AL517186	0.586	0.581	no
A_23_P5626	0.587	0.587	no
CR616772	0.588	0.581	no
LOC730887	0.589	0.581	no
AF060168	0.59	0.587	no
PTCD2	0.59	0.581	no
AA765447	0.591	0.581	no
MBNL1	0.592	0.587	no
ABCA8	0.593	0.587	no
THC2506377	0.594	0.581	no
CEP63	0.595	0.581	no
C5orf15	0.595	0.581	no
THC2575933	0.596	0.581	no
LOC401864	0.597	0.581	no
AI925475	0.598	0.581	no
THC2591088	0.599	0.587	no
AW298233	0.6	0.581	no
A2M	0.6	0.587	no
BC034233	0.601	0.587	no
TTRAP	0.602	0.581	no
INPP5E	0.603	0.581	no
SFRP4	0.604	0.587	no
AF152351	0.605	0.581	no
CXorf36	0.606	0.587	no
AI937689	0.606	0.581	no
AK025818	0.607	0.581	no
AA301508	0.608	0.581	no
FLJ21986	0.609	0.587	no
THC2651723	0.61	0.581	no
LOC493754	0.611	0.581	no
DHRS7B	0.612	0.587	no
METT11D1	0.613	0.581	no
A_32_P187050	0.613	0.581	no
AF086329	0.65	0.65	no
AL562818	0.651	0.65	no
ANKRD28	0.652	0.652	no
OR51E2	0.653	0.652	no
BX105152	0.653	0.652	no
AK000774	0.654	0.652	no
PSMB7	0.655	0.65	no
THC2684060	0.656	0.652	no
A_24_P862524	0.657	0.65	no
DALRD3	0.658	0.65	no
ENST00000340381	0.659	0.652	no
FTO	0.659	0.652	no
C8orf38	0.66	0.65	no
AY204747	0.661	0.652	no
LOC347509	0.662	0.65	no
A_24_P332441	0.663	0.65	no
C14orf94	0.664	0.65	no
A_24_P464798	0.665	0.65	no
LOC387601	0.666	0.652	no
A_32_P36075	0.667	0.65	no
UBE2D3	0.667	0.65	no
MRPL44	0.668	0.65	no
MAPKAP1	0.669	0.65	no
AF147412	0.67	0.65	no
BU686376	0.671	0.65	no
CTRB2	0.672	0.65	no
A_23_P317548	0.673	0.652	no
LOC646980	0.674	0.65	no
STIP1	0.675	0.65	no
PNO1	0.676	0.65	no
A_24_P169903	0.677	0.65	no
ANKRD25	0.708	0.708	no
A_32_P62137	0.708	0.708	no
AI301106	0.709	0.708	no
A_32_P169142	0.71	0.708	no
THC2653997	0.711	0.711	no
CACNG7	0.712	0.708	no
LOC730647	0.713	0.711	no
CRY2	0.714	0.708	no
RCE1	0.715	0.711	no
THC2699924	0.716	0.708	no
PER2	0.716	0.708	no
TMEM165	0.717	0.708	no
PPM1G	0.718	0.711	no
ENST00000308077	0.719	0.711	no
ENST00000312710	0.72	0.711	no
THC2688261	0.721	0.708	no
A_32_P72553	0.722	0.711	no
THC2582291	0.723	0.708	no
A_24_P878366	0.724	0.711	no
SUDS3	0.725	0.708	no
BQ010172	0.726	0.708	no
OR2H1	0.727	0.711	no
BC032907	0.728	0.711	no
C4orf30	0.728	0.711	no
KPNA4	0.729	0.711	no
THC2531064	0.73	0.708	no
SLC2A13	0.731	0.708	no
DHX30	0.732	0.711	no
AI718865	0.733	0.711	no
LOC644029	0.734	0.711	no
LIMS2	0.735	0.708	no
IGF1	0.736	0.708	no
SMC6	0.737	0.711	no
A_24_P930905	0.738	0.708	no
RIMS3	0.739	0.711	no
AK128263	0.74	0.711	no
AR	0.741	0.708	no
PQBP1	0.742	0.711	no
TCF4	0.772	0.772	yes
LOC134357	0.773	0.773	no
OXT	0.774	0.773	no
C11orf45	0.775	0.773	no
AL359605	0.776	0.773	no
FLJ12331	0.777	0.773	no
HSPB6	0.778	0.772	no
ANTXR1	0.778	0.772	no
RPL7L1	0.779	0.773	no
LOC389644	0.78	0.773	no
CHST13	0.781	0.773	no
A_32_P53670	0.782	0.772	no
A_32_P188404	0.783	0.773	no
PGK2	0.784	0.772	no
C1orf102	0.785	0.772	no
A_24_P638453	0.786	0.773	no
AL049387	0.787	0.773	no
THC2615379	0.788	0.773	no
A_24_P931568	0.789	0.772	no
BC009340	0.79	0.773	no
THC2591546	0.791	0.772	no
FLJ32894	0.792	0.773	no
ZNF289	0.793	0.773	no
ELL	0.794	0.772	no
THC2538918	0.795	0.773	no
RAMP3	0.831	0.831	no
BP75	0.832	0.832	no
DKFZp686I15217	0.833	0.832	no
ENST00000249480	0.834	0.832	no
LOC649003	0.835	0.832	no
SKIP	0.836	0.831	no
A_24_P24806	0.837	0.832	no
RPN2	0.838	0.832	no
SMURF1	0.839	0.832	no
VARS	0.84	0.832	no
A_32_P142407	0.841	0.832	no
LDB2	0.842	0.831	no
ENST00000308819	0.843	0.832	no
A_24_P298029	0.844	0.832	no
DLEU1	0.845	0.832	no
PPIL3	0.846	0.832	no
LOC644701	0.847	0.831	no
SPSB4	0.848	0.832	no
KIF14	0.849	0.832	no
SLC38A6	0.85	0.831	no
A_24_P698376	0.851	0.832	no
CD619445	0.852	0.831	no
THC2652429	0.853	0.832	no
THC2584608	0.855	0.832	no
A_32_P47874	0.856	0.831	no
ENST00000362067	0.857	0.832	no
GEM	0.889	0.889	yes
COL4A6	0.89	0.889	no
AL516833	0.892	0.892	no
C6orf170	0.893	0.892	no
ENST00000354854	0.894	0.892	no
RP11-262H14.4	0.895	0.892	no
THC2653884	0.896	0.892	no
A_24_P374973	0.897	0.892	no
LOC285016	0.898	0.889	no
KLF17	0.899	0.889	no
AY358728	0.9	0.892	no
TRIM28	0.901	0.892	no
AK074562	0.902	0.889	no
LY6G5B	0.903	0.892	no
AA906057	0.904	0.892	no
A_24_P631993	0.905	0.892	no
ZBTB9	0.906	0.892	no
THC2651556	0.907	0.892	no
FAM44B	0.908	0.892	no
LOC729060	0.909	0.892	no
DNAJB12	0.91	0.889	no
RAP1GDS1	0.911	0.892	no
THC2688313	0.912	0.889	no
THBS1	0.913	0.889	no
WBP2	0.943	0.943	no
MYLIP	0.944	0.944	no
IDI1	0.945	0.943	no
C2orf48	0.947	0.943	no
THC2651722	0.948	0.944	no
SSH1	0.949	0.944	no
CN391963	0.95	0.943	no
MGC11102	0.951	0.944	no
HIST4H4	0.952	0.944	no
BE093050	0.953	0.943	no
THC2551948	0.954	0.943	no
BX394393	0.955	0.943	no
ENST00000319804	0.956	0.944	no
DLST	0.957	0.944	no
A_24_P367169	0.958	0.943	no
ENST00000375606	0.959	0.944	no
AK057820	0.96	0.943	no
A_24_P409910	0.962	0.943	no
DULLARD	0.963	0.943	no
SLCO2A1	0.964	0.944	no
ZBTB20	0.965	0.944	no
PARVA	0.966	0.944	no
LBA1	0.967	0.944	no
AW178774	0.968	0.943	no
A_24_P187459	0.969	0.943	no
